# Supplementary material for: Hypolipidemic activity of lactic acid bacteria: Adjunct therapy for potential probiotics
Source: PLoS One. 2022 Jun 23;17(6):e0269953. doi: 10.1371/journal.pone.0269953 (PMC9223303; doi:10.1371/journal.pone.0269953)
Supplement: S1 Table — (XLSX) [file pone.0269953.s001.xlsx]

## Sheet: Sheet1
Isolate no.	Code	Remained cholesterol	Cholesterol Removal %
1	M16A2	31.429	68.571
2	M90	94.293	5.707
3	M80	96.239	3.761
4	M77	94.773	5.227
5	M75	80.488	19.512
6	M71	75.743	24.257
7	M42	92.964	7.036
8	M39A	86.611	13.389
9	M34A	87.523	12.477
10	M33A	84.965	15.035
11	M15A2	73.054	26.946
12	M18A2	87.011	12.989
13	M17A2	92.309	7.691
14	M13H2	97.846	2.154
15	M10A	95.571	4.429
16	M35A	40.348	59.652
17	M83	48.825	51.175
18	B18A	65.787	34.213
19	B3H	92.467	7.533
20	M32A	89.897	10.103
21	B13A2	77.457	22.543
22	B16A2	71.354	28.646
23	B9	68.698	31.302
24	B56	82.622	17.378
25	B73	76.791	23.209
26	B74	68.359	31.641
27	B78	76.127	23.873
28	B79	74.619	25.381
29	M31A	99.952	0.048
30	M36A	70.935	29.065
31	M37A	80.631	19.369
32	M7	57.925	42.075
33	M9	28.274	71.726
34	M38	53.626	46.374
35	M72	36.485	63.515
36	M76	88.129	11.871
37	M92	72.969	27.031
38	B11A	71.699	28.301
39	B39A	97.469	2.531
40	B8H	57.589	42.411
41	B7H	56.229	43.771
42	B14H	86.492	13.508
43	B6	61.924	38.076
44	B8	69.899	30.101
45	B57	71.959	28.041
46	B59	79.036	20.964
47	B70	82.446	17.554
48	B71	67.69	32.31
49	B72	70.913	29.087
50	B75	74.458	25.542
