# Supplementary material for: Hypolipidemic activity of lactic acid bacteria: Adjunct therapy for potential probiotics
Source: PLoS One. 2022 Jun 23;17(6):e0269953. doi: 10.1371/journal.pone.0269953 (PMC9223303; doi:10.1371/journal.pone.0269953)
Supplement: S2 Table — (XLSX) [file pone.0269953.s002.xlsx]

## Sheet: Sheet1
ISOLATE NO.	1ST Replicate (Remained )	2ND replicate (Remained )	3RD replicate (Remained )	MEAN	% Reduction	Standard deviation	Standard error mean
33	28.274	74.002	77.62	59.9653	40.0347	27.5051	15.88
34	48	65.245	69.642	60.9623	39.0377	11.439	6.60429
35	36.485	82.236	59.916	59.5457	40.4543	22.8777	13.2085
17	48.825	73.117	68.447	63.463	36.537	12.8901	7.44212
1	31.429	37.343	64.45	44.4073	55.5927	17.6075	10.1657
16	61.774	38.607	58.233	52.8713	47.1287	12.4795	7.20505
