# Supplementary material for: Hypolipidemic activity of lactic acid bacteria: Adjunct therapy for potential probiotics
Source: PLoS One. 2022 Jun 23;17(6):e0269953. doi: 10.1371/journal.pone.0269953 (PMC9223303; doi:10.1371/journal.pone.0269953)
Supplement: S3 Table — (XLSX) [file pone.0269953.s003.xlsx]

## Sheet: Sheet1
n	Non-Induced	Diet-induced hyperlipidemia	Atorvastatin	Lactococcus lactis ssp. lactis (isolate no.16)	Pediococcus sp. (isolate no.17)
1	48	169	116	136	156
2	62	165	88	167	164
3	94	192	123	135	117
4	59	125	78	164	116
5	67	175	100	127	147
6	54	173	102	142	126
Mean	64	166.5	101.167	145.167	137.667
SEM	6.5676	9.12049	6.85282	6.73011	8.4643
