# Supplementary material for: Hypolipidemic activity of lactic acid bacteria: Adjunct therapy for potential probiotics
Source: PLoS One. 2022 Jun 23;17(6):e0269953. doi: 10.1371/journal.pone.0269953 (PMC9223303; doi:10.1371/journal.pone.0269953)
Supplement: S4 Table — (XLSX) [file pone.0269953.s004.xlsx]

## Sheet: Sheet1
n	Non-Induced	Diet-induced hyperlipidemia	Atorvastatin	Lactococcus lactis ssp. lactis (isolate no.16)	Pediococcus sp. (isolate no.17)
1	118	221	59	194	269
2	130	387	67	177	241
3	159	250	104	196	95
4	119	270	72	192	64
5	129	320	66	205	166
6	137	443	85	279	167
Mean	132	315.167	75.5	207.167	167
SEM	6.14275	34.9661	6.70696	14.8356	32.4931
