# Supplementary material for: Hypolipidemic activity of lactic acid bacteria: Adjunct therapy for potential probiotics
Source: PLoS One. 2022 Jun 23;17(6):e0269953. doi: 10.1371/journal.pone.0269953 (PMC9223303; doi:10.1371/journal.pone.0269953)
Supplement: S5 Table — (XLSX) [file pone.0269953.s005.xlsx]

## Sheet: Sheet1
n	Non-Induced	Diet-induced hyperlipidemia	Atorvastatin	Lactococcus lactis ssp. lactis (isolate no.16)	Pediococcus sp. (isolate no.17)
1	19	41	49	39	44
2	25	40	45	56	45
3	35	55	53	46	52
4	29	37	37	39	46
5	25	42	45	47	48
6	23	37	47	48	44
Mean	26	42	46	45.8333	46.5
SEM	2.23607	2.73252	2.17562	2.60021	1.25831
