# Supplementary material for: Hypolipidemic activity of lactic acid bacteria: Adjunct therapy for potential probiotics
Source: PLoS One. 2022 Jun 23;17(6):e0269953. doi: 10.1371/journal.pone.0269953 (PMC9223303; doi:10.1371/journal.pone.0269953)
Supplement: S6 Table — (XLSX) [file pone.0269953.s006.xlsx]

## Sheet: Sheet1
n	Non-Induced	Diet-induced hyperlipidemia	Atorvastatin	Lactococcus lactis ssp. lactis (isolate no.16)	Pediococcus sp. (isolate no.17)
1	5	84	55	58	58
2	11	48	30	76	71
3	27	87	49	50	46
4	6	34	27	87	57
5	16	69	39	39	58
6	4	82	41	38	59
Mean	11.5	67.3333	40.1667	58	58.1667
SEM	3.60324	8.88319	4.38495	8.14453	3.23951
