# Supplementary material for: Hypolipidemic activity of lactic acid bacteria: Adjunct therapy for potential probiotics
Source: PLoS One. 2022 Jun 23;17(6):e0269953. doi: 10.1371/journal.pone.0269953 (PMC9223303; doi:10.1371/journal.pone.0269953)
Supplement: S7 Table — (XLSX) [file pone.0269953.s007.xlsx]

## Sheet: Sheet1
OD600	Lactococcus lactis ssp. Lactis CFU/ml*10^7	Pediococcus sp. CFU/ml*10^7
0.125	12	17
0.25	23	35
0.5	56	75
0.75	87	110
1	112	134
